# Supplementary material for: Human Naa50 Shows Serotonin N-Acetyltransferase Activity, and Its Overexpression Enhances Melatonin Biosynthesis, Resulting in Osmotic Stress Tolerance in Rice
Source: Antioxidants (Basel). 2023 Jan 30;12(2):319. doi: 10.3390/antiox12020319 (PMC9952165; doi:10.3390/antiox12020319)
Supplement: Supplementary file 1 [file antioxidants-12-00319-s001.zip]

Archive with 1 entries (1 files):
- antioxidants-2193520-supplementary.pdf
